# Supplementary material for: Hemicyanine-Based Near-Infrared Fluorescence Off–On Probes for Imaging Intracellular and In Vivo Nitroreductase Activity
Source: Int J Mol Sci. 2023 Mar 23;24(7):6074. doi: 10.3390/ijms24076074 (PMC10094042; doi:10.3390/ijms24076074)
Supplement: Supplementary file 1 [file ijms-24-06074-s001.zip]

Archive with 1 entries (1 files):
- ijms-2259883-supplementary.pdf
